# Supplementary material for: Reaction of Lactone-Containing Poly(benzofuran-co-arylacetic acid) with Diamines to Cross-Linked Products of Improved Thermal Conductivity
Source: Molecules. 2024 Dec 20;29(24):6020. doi: 10.3390/molecules29246020 (PMC11676040; doi:10.3390/molecules29246020)
Supplement: Supplementary file 1 [file molecules-29-06020-s001.zip]

Archive with 1 entries (1 files):
- molecules-3359294-supplementary.pdf
